# Supplementary material for: Pathology of the outbreak of subgenotype 2.5 classical swine fever virus in northern Vietnam
Source: Vet Med Sci. 2020 Aug 11;7(1):164–74. doi: 10.1002/vms3.339 (PMC7840204; doi:10.1002/vms3.339)
Supplement: Supplementary file 2 — Sup data S2 [file VMS3-7-164-s002.xlsx]

## Sheet: Sup 2 - CSFV Accession Number
Accession number	Isolate	Country	Collection year	Genotype (proposed by Rios et al, 2018)	Assigned genotype (Genbank/OIE EU database)	Assigned genotype in this study
HQ380242	CSFV-SS-2010	China	2010	1.1	1.1	1.1
LC374604	VN91 (vaccine)	Viet Nam	1991	1.1	not assigned	1.1
X87939	Alfort/187	France	1968	not included	1.1	1.1
D49532	ALD	Japan	1964	1.1	1.1	1.1
AF326963	Eystrup	Germany	1965	1.1	not assigned	1.1
KJ873238	Rovac (vaccine)	USA	1994	1.2	not assigned	1.2
AY578687	BRESCIAX	Italy	2001	1.2	not assigned	1.2
M31768	Brescia	Italy	1945	1.2	not assigned	1.2
JQ411570	CSF0306	Malaysia	1986	1.3	1.3	1.3
AF134209	BKK/88	Thailand	1988	1.3	not assigned	1.3
JX028201	CSF0705 Margarita	Cuba	1958	1.4	1.4	1.4
JX028203	CSF1057 Santiago de Cuba	Cuba	2011	1.4	1.4	1.4
KX431230	Tiangua	Brazil	2003	1.5	not assigned	1.5
KX431232	Jurucutu	Brazil	2009	1.5	not assigned	1.5
KX431233	Macapa	Brazil	2009	1.6	not assigned	1.6
KX586758	EC_PE2_21	Ecuador	2014	1.7	1.1	1.7
KX586767	EC_PE2_46	Ecuador	2015	1.7	1.1	1.7
GQ923951	SXCDK	China	2009	2.1	not assigned	2.1
JQ411598	919-3	Lithuania	2011	2.1	2.1	2.1
(OIE EU database)	CSF1047 FASSUTA	Israel	2009	not included	2.1	2.1
LC086647	CSFV/Mongolia/Bu08/2014	Mongolia	2014	not included	not assigned	2.1
JQ411566	CSF0277 Delbrueck-Ostenland	Germany	1997	not included	2.1	2.1
LC425433	CSFV/JPN/1/2018	Japan	2018	not included	2	2.1
KC851953	CSFV_IND/UK/LAL-290	India	2012	2.2	2.2	2.2
JQ411562	CSF0073	Austria	1990	2.2	2.2	2.2
KF233953	CSF0870	Croatia	2007	2.3	2.3	2.3
GU233731	CSF857	Germany	2006	2.3	2.3	2.3
(OIE EU database)	CSF0634 VI 3837/ 38	Denmark	1999	not included	2.3	2.3
LC000001	ML/RRTC-B14	India	2013	2.4	not assigned	2.4
LC000002	AS/Guwahati-G4	India	2012	2.4	not assigned	2.4
KP702206	HD1	Viet Nam	2014	2.5	2.1	2.5
KP702208	ND9	Viet Nam	2014	2.5	2.1	2.5
JX218094	HNSD-2012	China	2012	2.5	2.1	2.5
MH979231	HY78	Viet Nam	2015	not included	2.1	2.5
JX898523	HNCS-2011	China	2011	2.5	2.1	2.5
HQ697226	HN.2010	China	2010	2.5	not assigned	2.5
JX898525	HNYY-2012	China	2012	2.5	2.1	2.5
KT853103	GD52/2011	China	2011	2.5	2.1	2.5
KT853102	GD26/2011	China	2011	2.5	2.1	2.5
KP233070	GXF29/2013	China	2013	2.5	2.1c	2.5
HQ697227	GDHZ.2009	China	2009	2.5	not assigned	2.5
HQ697223	GDPY.2008	China	2008	2.5	not assigned	2.5
HM190299	Elsenburg	South Africa	2005	2.5	2.1	2.5
◆MK782036	HY20181	Viet Nam	2018	not included	2.5 (this study)	2.5
◆MK782037	HY20183	Viet Nam	2018	not included	2.5 (this study)	2.5
◆MK782038	HY20184	Viet Nam	2018	not included	2.5 (this study)	2.5
◆MK782039	HY20186	Viet Nam	2018	not included	2.5 (this study)	2.5
◆MK782040	HY20187	Viet Nam	2018	not included	2.5 (this study)	2.5
◆MK782041	HN20182	Viet Nam	2018	not included	2.5 (this study)	2.5
◆MK782042	HN20183	Viet Nam	2018	not included	2.5 (this study)	2.5
◆MK782043	QN201810	Viet Nam	2018	not included	2.5 (this study)	2.5
◆MK782044	TB20181	Viet Nam	2018	not included	2.5 (this study)	2.5
◆MK782045	TB20182	Viet Nam	2018	not included	2.5 (this study)	2.5
KP702209	ND20	Viet Nam	2014	2.6	2.2	2.6
KP702210	ND21	Viet Nam	2014	2.6	2.2	2.6
JQ411579	CSF0573 Parma	Italy	1998	2.6	2.2	2.6
KJ619377	Bergen	Netherlands	1977	2.7	2.2	2.7
JQ411587	CSF0906 Bergen	Netherlands	na	2.7	2.2	2.7
JQ411571	CSF0309 Kanagawa/Kanagawa 74	Japan	1974	3	3.4	3
AY526730	85-12A	Taiwan	1996	3	3.4	3
AY526731	79-60	Taiwan	1990	3	3.4	3
AY646427	94.4/IL/94/TWN	Taiwan	1994	3	not assigned	3
JQ411575	CSF0410 Congenital Tremor	United Kingdom	1964	4	outgroup (not assigned)	4
KF669877	JJ9811	South Korea	1998	5	3.2	5
KT716271	YI9908	South Korea	1999	5	3.2	5
JX428945	Aydin/04-TR	Turkey	2004	outgroup
◆ 10 CSFV isolates of this study
