# Supplementary material for: Pathology of the outbreak of subgenotype 2.5 classical swine fever virus in northern Vietnam
Source: Vet Med Sci. 2020 Aug 11;7(1):164–74. doi: 10.1002/vms3.339 (PMC7840204; doi:10.1002/vms3.339)
Supplement: Supplementary file 5 — Sup data S5 [file VMS3-7-164-s005.xlsx]

## Sheet: Sup 5 - Subgenotype 2.5
Sequence Identity Matrix of Subgenotype 2.5 CSFV
Seq->	MK782036 Pig 1	MK782037 Pig 2	MK782038 Pig 3	MK782039 Pig 4	MK782040 Pig 5	MK782041 Pig 6	MK782042 Pig 7	MK782043 Pig 8	MK782044 Pig 9	MK782045 Pig 10	HQ697223 China 2008	HQ697227 China 2009	HQ697226 China 2010	JX898523 China 2011	KT853103 China 2011	KT853102 China 2011	JX898525 China 2012	JX218094 China 2012	JX218094 China 2012	KP233070 China 2013	KP702206 HD1 Vietnam 2014	KP702208 ND9 Vietnam 2014	MH979231 HY78 Vietnam 2015	HM190299 South Africa 2005	LC374604 VN91 Vietnam 1991
MK782036 Pig 1	ID
MK782037 Pig 2	0.963	ID
MK782038 Pig 3	0.998	0.961	ID
MK782039 Pig 4	0.963	1	0.961	ID
MK782040 Pig 5	0.963	1	0.961	1	ID
MK782041 Pig 6	0.956	0.957	0.954	0.957	0.957	ID
MK782042 Pig 7	0.965	0.992	0.963	0.992	0.992	0.959	ID
MK782043 Pig 8	0.954	0.948	0.952	0.948	0.948	0.943	0.949	ID
MK782044 Pig 9	0.953	0.947	0.951	0.947	0.947	0.942	0.949	0.999	ID
MK782045 Pig 10	0.95	0.947	0.949	0.947	0.947	0.94	0.946	0.94	0.941	ID
HQ697223 China 2008	0.97	0.966	0.968	0.966	0.966	0.961	0.967	0.962	0.963	0.961	ID
HQ697227 China 2009	0.98	0.975	0.978	0.975	0.975	0.971	0.977	0.968	0.967	0.964	0.988	ID
HQ697226 China 2010	0.975	0.978	0.974	0.978	0.978	0.974	0.98	0.964	0.963	0.957	0.982	0.991	ID
JX898523 China 2011	0.974	0.978	0.972	0.978	0.978	0.972	0.978	0.962	0.961	0.957	0.98	0.99	0.994	ID
KT853103 China 2011	0.971	0.975	0.969	0.975	0.975	0.969	0.975	0.961	0.96	0.953	0.979	0.987	0.99	0.988	ID
KT853102 China 2011	0.973	0.977	0.971	0.977	0.977	0.971	0.977	0.961	0.96	0.955	0.981	0.989	0.991	0.99	0.996	ID
JX898525 China 2012	0.972	0.973	0.97	0.973	0.973	0.97	0.974	0.962	0.961	0.952	0.976	0.986	0.989	0.987	0.986	0.988	ID
JX218094 China 2012	0.97	0.973	0.968	0.973	0.973	0.968	0.974	0.96	0.959	0.952	0.976	0.986	0.989	0.987	0.986	0.988	0.992	ID
JX218094 China 2012	0.97	0.973	0.968	0.973	0.973	0.968	0.974	0.96	0.959	0.952	0.976	0.986	0.989	0.987	0.986	0.988	0.992	1	ID
KP233070 China 2013	0.97	0.964	0.968	0.964	0.964	0.962	0.966	0.955	0.954	0.953	0.974	0.984	0.978	0.976	0.975	0.977	0.976	0.974	0.974	ID
KP702206 HD1 Vietnam 2014	0.984	0.967	0.983	0.967	0.967	0.961	0.969	0.96	0.959	0.955	0.978	0.988	0.982	0.98	0.977	0.979	0.976	0.976	0.976	0.978	ID
KP702208 ND9 Vietnam 2014	0.957	0.954	0.956	0.954	0.954	0.95	0.954	0.949	0.949	0.982	0.968	0.973	0.966	0.966	0.962	0.964	0.961	0.961	0.961	0.961	0.964	ID
MH979231 HY78 Vietnam 2015	0.979	0.964	0.977	0.964	0.964	0.957	0.966	0.957	0.956	0.952	0.974	0.984	0.978	0.976	0.974	0.975	0.973	0.973	0.973	0.974	0.987	0.959	ID
HM190299 South Africa 2005	0.925	0.923	0.924	0.923	0.923	0.921	0.925	0.925	0.926	0.92	0.937	0.941	0.935	0.933	0.932	0.934	0.933	0.933	0.933	0.935	0.933	0.926	0.93	ID
LC374604 VN91 Vietnam 1991	0.823	0.823	0.823	0.823	0.823	0.831	0.823	0.823	0.822	0.82	0.828	0.831	0.829	0.829	0.828	0.83	0.83	0.829	0.829	0.831	0.83	0.82	0.825	0.844	ID
